# Supplementary material for: SFRS7-Mediated Splicing of Tau Exon 10 Is Directly Regulated by STOX1A in Glial Cells
Source: PLoS One. 2011 Jul 6;6(7):e21994. doi: 10.1371/journal.pone.0021994 (PMC3130792; doi:10.1371/journal.pone.0021994)
Supplement: Dataset S1 — BED file as outputted by QuEST. The BED file provided can be directly uploaded into the UCSC browser (http://genome.ucsc.edu/) as a custom track. The human assembly (Mar. 2006 NCBI36/hg 18) was selected as reference genome. Custom tracks show genomic regions in blue and potential binding peaks in red as calculated by QuEST. (BED) [file pone.0021994.s001.bed]

track name=ChIP_filtered description=ChIP_filtered_regions itemRgb="On" priority=94  visibility=1
chr8 31478072 31479146 R-1 125.42 + 31478072 31479146 0,191,255
chr6 62370530 62371447 R-2 94.9536 + 62370530 62371447 0,191,255
chr1 63224769 63225273 R-5 76.166 + 63224769 63225273 0,191,255
chr7 6865945 6866258 R-6 75.1504 + 6865945 6866258 0,191,255
chr14 76488887 76489647 R-7 75.1504 + 76488887 76489647 0,191,255
chr6 119785422 119786753 R-8 73.1193 + 119785422 119786753 0,191,255
chrX 88059555 88060066 R-9 70.0727 + 88059555 88060066 0,191,255
chr12 98654469 98655471 R-10 69.5649 + 98654469 98655471 0,191,255
chr2 57136220 57137001 R-11 69.0572 + 57136220 57137001 0,191,255
chr1 114410956 114411744 R-12 69.0572 + 114410956 114411744 0,191,255
chr21 9803687 9804157 R-14 65.5027 + 9803687 9804157 0,191,255
chrX 129603674 129604634 R-15 64.995 + 129603674 129604634 0,191,255
chr3 190316849 190317505 R-16 63.4716 + 190316849 190317505 0,191,255
chr5 88985104 88985516 R-18 59.9172 + 88985104 88985516 0,191,255
chr21 27679752 27680081 R-19 59.9172 + 27679752 27680081 0,191,255
chr6 112213759 112214058 R-21 59.4095 + 112213759 112214058 0,191,255
chr4 154261539 154261857 R-22 59.4095 + 154261539 154261857 0,191,255
chrX 19501455 19501759 R-24 58.3939 + 19501455 19501759 0,191,255
chr5 105899655 105901063 R-27 57.3784 + 105899655 105901063 0,191,255
chr12 62538326 62538633 R-28 57.3784 + 62538326 62538633 0,191,255
chr15 69526517 69526930 R-29 56.3628 + 69526517 69526930 0,191,255
chr9 106909132 106909493 R-31 55.8551 + 106909132 106909493 0,191,255
chr13 87449566 87449895 R-32 55.8551 + 87449566 87449895 0,191,255
chr2 25484272 25484616 R-33 55.3473 + 25484272 25484616 0,191,255
chr18 29075971 29076698 R-34 54.8395 + 29075971 29076698 0,191,255
chr5 24688841 24689308 R-35 54.3317 + 24688841 24689308 0,191,255
chr3 49748756 49749280 R-36 54.3317 + 49748756 49749280 0,191,255
chr22 23982253 23982557 R-38 54.3317 + 23982253 23982557 0,191,255
chrX 76788872 76789177 R-39 53.824 + 76788872 76789177 0,191,255
chr2 35598025 35599646 R-40 53.824 + 35598025 35599646 0,191,255
chr13 97262943 97264289 R-42 53.3162 + 97262943 97264289 0,191,255
chr5 70944002 70944817 R-43 52.8084 + 70944002 70944817 0,191,255
chr20 1041360 1041662 R-45 51.2851 + 1041360 1041662 0,191,255
chr5 78909505 78909809 R-46 50.7265 + 78909505 78909809 0,191,255
chr6 160537581 160538072 R-47 50.0664 + 160537581 160538072 0,191,255
chr22 26937687 26938070 R-49 49.3048 + 26937687 26938070 0,191,255
chr11 59817688 59818176 R-50 49.254 + 59817688 59818176 0,191,255
chr3 113396153 113396497 R-51 49.2032 + 113396153 113396497 0,191,255
chr5 30273594 30274047 R-56 48.34 + 30273594 30274047 0,191,255
chrX 90529628 90530998 R-57 47.7815 + 90529628 90530998 0,191,255
chr2 42213350 42214449 R-59 46.8675 + 42213350 42214449 0,191,255
chrX 3754820 3755348 R-60 46.8167 + 3754820 3755348 0,191,255
chrX 105314916 105317220 R-61 46.7151 + 105314916 105317220 0,191,255
chrX 46263049 46263353 R-62 46.3597 + 46263049 46263353 0,191,255
chr7 66666504 66666792 R-63 45.9535 + 66666504 66666792 0,191,255
chr15 96459971 96460280 R-65 45.598 + 96459971 96460280 0,191,255
chr13 99217936 99218296 R-66 45.598 + 99217936 99218296 0,191,255
chr16 45047275 45047613 R-67 45.5473 + 45047275 45047613 0,191,255
chr12 23483123 23484698 R-68 45.2934 + 23483123 23484698 0,191,255
chr16 44960493 44960981 R-69 45.141 + 44960493 44960981 0,191,255
chr9 9823735 9824278 R-70 45.0903 + 9823735 9824278 0,191,255
chr17 42576116 42576548 R-71 45.0903 + 42576116 42576548 0,191,255
chr2 150602298 150602629 R-73 44.5317 + 150602298 150602629 0,191,255
chr13 64528459 64528873 R-75 44.1255 + 64528459 64528873 0,191,255
chrX 137760939 137761361 R-76 43.6685 + 137760939 137761361 0,191,255
chrX 116215293 116215643 R-78 43.3638 + 116215293 116215643 0,191,255
chr7 125155361 125155924 R-79 43.3638 + 125155361 125155924 0,191,255
chr13 76329490 76329819 R-80 43.2623 + 76329490 76329819 0,191,255
chr21 17602518 17603343 R-81 42.9068 + 17602518 17603343 0,191,255
chr3 159381069 159381353 R-82 42.6022 + 159381069 159381353 0,191,255
chr2 31565420 31566248 R-83 42.4498 + 31565420 31566248 0,191,255
chr7 145304392 145304677 R-84 42.2467 + 145304392 145304677 0,191,255
chrX 154237187 154240648 R-85 41.9928 + 154237187 154240648 0,191,255
chr10 128270403 128272308 R-86 41.8405 + 128270403 128272308 0,191,255
chr10 61297036 61297323 R-87 41.8405 + 61297036 61297323 0,191,255
chr20 32354165 32354849 R-88 41.6374 + 32354165 32354849 0,191,255
chr20 29285886 29286587 R-89 41.3835 + 29285886 29286587 0,191,255
chr10 127572424 127574648 R-90 41.282 + 127572424 127574648 0,191,255
chr21 9876762 9877279 R-91 41.0789 + 9876762 9877279 0,191,255
chrX 115803476 115803867 R-92 41.0281 + 115803476 115803867 0,191,255
chr17 38793794 38794427 R-93 40.9265 + 38793794 38794427 0,191,255
chr6 154369520 154370481 R-94 40.8757 + 154369520 154370481 0,191,255
chr1 234064298 234064599 R-95 40.6219 + 234064298 234064599 0,191,255
chr19 16656386 16656973 R-96 40.5711 + 16656386 16656973 0,191,255
chr6 33425401 33425872 R-97 40.4187 + 33425401 33425872 0,191,255
chr5 52298046 52299128 R-98 40.1649 + 52298046 52299128 0,191,255
chr1 223260745 223261552 R-99 40.1141 + 223260745 223261552 0,191,255
chr1 160033551 160034840 R-102 40.0125 + 160033551 160034840 0,191,255
chr7 114595503 114595866 R-104 39.7079 + 114595503 114595866 0,191,255
chrX 142847054 142847834 R-105 39.6063 + 142847054 142847834 0,191,255
chr15 64838739 64839017 R-107 39.5555 + 64838739 64839017 0,191,255
chr4 65219410 65219819 R-109 39.454 + 65219410 65219819 0,191,255
chr12 121235872 121236151 R-110 39.3524 + 121235872 121236151 0,191,255
chr17 72051561 72052018 R-111 39.3016 + 72051561 72052018 0,191,255
chr15 37862010 37862484 R-112 39.3016 + 37862010 37862484 0,191,255
chr11 96881741 96882036 R-113 39.3016 + 96881741 96882036 0,191,255
chrX 63352337 63352987 R-114 39.1493 + 63352337 63352987 0,191,255
chr1 239805914 239807073 R-115 39.0985 + 239805914 239807073 0,191,255
chr8 43556626 43557378 R-116 39.0478 + 43556626 43557378 0,191,255
chr1 93405915 93406288 R-117 39.0478 + 93405915 93406288 0,191,255
chr6 74681490 74681870 R-118 38.997 + 74681490 74681870 0,191,255
chr3 98714735 98715232 R-119 38.9462 + 98714735 98715232 0,191,255
chr2 78586267 78586938 R-120 38.8954 + 78586267 78586938 0,191,255
chr2 150082932 150083536 R-121 38.8446 + 150082932 150083536 0,191,255
chr18 20090556 20090979 R-122 38.8446 + 20090556 20090979 0,191,255
chrX 103043177 103043652 R-123 38.7431 + 103043177 103043652 0,191,255
chr4 81315308 81316196 R-124 38.6923 + 81315308 81316196 0,191,255
chr3 37446675 37448061 R-125 38.4892 + 37446675 37448061 0,191,255
chr11 107556416 107557063 R-126 38.4892 + 107556416 107557063 0,191,255
chr4 23136451 23137473 R-128 38.1338 + 23136451 23137473 0,191,255
chr8 41109682 41111427 R-129 37.9814 + 41109682 41111427 0,191,255
chr2 242747945 242748397 R-131 37.5752 + 242747945 242748397 0,191,255
chr5 36119849 36121944 R-133 37.4229 + 36119849 36121944 0,191,255
chrX 78643307 78643796 R-134 37.169 + 78643307 78643796 0,191,255
chrX 141896254 141896546 R-135 37.1182 + 141896254 141896546 0,191,255
chr11 59819608 59820022 R-137 36.8136 + 59819608 59820022 0,191,255
chr6 131549610 131549881 R-138 36.6612 + 131549610 131549881 0,191,255
chr5 43133710 43134245 R-139 36.6612 + 43133710 43134245 0,191,255
chrX 23388591 23388870 R-140 36.6104 + 23388591 23388870 0,191,255
chr7 94838011 94838882 R-142 36.4581 + 94838011 94838882 0,191,255
chr20 2600483 2600756 R-143 36.3058 + 2600483 2600756 0,191,255
chr18 18602611 18603373 R-144 36.3058 + 18602611 18603373 0,191,255
chr1 232531987 232532262 R-146 36.1027 + 232531987 232532262 0,191,255
chr4 9585054 9585756 R-147 36.0519 + 9585054 9585756 0,191,255
chr2 35597305 35597895 R-148 36.0519 + 35597305 35597895 0,191,255
chrX 75840477 75841121 R-149 35.8996 + 75840477 75841121 0,191,255
chr7 127448707 127449039 R-150 35.8996 + 127448707 127449039 0,191,255
chr9 32344324 32345261 R-151 35.8488 + 32344324 32345261 0,191,255
chr8 82977301 82978388 R-152 35.8488 + 82977301 82978388 0,191,255
chr22 21546598 21546874 R-153 35.7472 + 21546598 21546874 0,191,255
chr10 66687753 66688353 R-154 35.6965 + 66687753 66688353 0,191,255
chr2 3383951 3384498 R-155 35.5949 + 3383951 3384498 0,191,255
chr2 53100883 53101161 R-156 35.4426 + 53100883 53101161 0,191,255
chr2 132746224 132746502 R-157 35.3918 + 132746224 132746502 0,191,255
chr2 38831682 38832351 R-158 35.3918 + 38831682 38832351 0,191,255
chr17 77311065 77311563 R-159 35.3918 + 77311065 77311563 0,191,255
chr21 9813191 9813470 R-160 35.341 + 9813191 9813470 0,191,255
chr7 147348888 147349167 R-161 35.2902 + 147348888 147349167 0,191,255
chr2 27814193 27814654 R-162 35.2902 + 27814193 27814654 0,191,255
chrX 108266141 108266581 R-163 35.0871 + 108266141 108266581 0,191,255
chr11 23463974 23464348 R-164 35.0871 + 23463974 23464348 0,191,255
chr7 2409227 2409563 R-165 34.884 + 2409227 2409563 0,191,255
chr6 47190318 47190602 R-167 34.8332 + 47190318 47190602 0,191,255
chr1 43647666 43648532 R-168 34.7825 + 43647666 43648532 0,191,255
chr11 104337552 104338105 R-169 34.6809 + 104337552 104338105 0,191,255
chr2 47256546 47257373 R-170 34.6301 + 47256546 47257373 0,191,255
chr12 36864617 36866160 R-171 34.5794 + 36864617 36866160 0,191,255
chrX 112330807 112331255 R-172 34.2747 + 112330807 112331255 0,191,255
chr21 40034369 40034898 R-173 34.2239 + 40034369 40034898 0,191,255
chr1 112810258 112810671 R-174 34.2239 + 112810258 112810671 0,191,255
chr7 82058777 82059064 R-175 34.1731 + 82058777 82059064 0,191,255
chrX 117316528 117316970 R-176 34.1224 + 117316528 117316970 0,191,255
chr2 30947755 30948381 R-177 34.1224 + 30947755 30948381 0,191,255
chr18 45272582 45273089 R-178 34.0716 + 45272582 45273089 0,191,255
chr8 138909010 138910176 R-179 34.0208 + 138909010 138910176 0,191,255
chr12 116577451 116578423 R-180 33.9192 + 116577451 116578423 0,191,255
chr21 9806445 9806959 R-182 33.8177 + 9806445 9806959 0,191,255
chr18 75109554 75109863 R-184 33.7669 + 75109554 75109863 0,191,255
chr5 26246091 26246526 R-185 33.6654 + 26246091 26246526 0,191,255
chr3 168412826 168413125 R-186 33.5638 + 168412826 168413125 0,191,255
chr4 146171330 146172709 R-187 33.513 + 146171330 146172709 0,191,255
chr5 90475098 90475781 R-188 33.3607 + 90475098 90475781 0,191,255
chr17 76934649 76935004 R-190 33.2591 + 76934649 76935004 0,191,255
chr17 53023101 53023614 R-191 33.2591 + 53023101 53023614 0,191,255
chr3 29305603 29306028 R-192 33.1068 + 29305603 29306028 0,191,255
chrX 154072842 154073581 R-193 33.056 + 154072842 154073581 0,191,255
chrX 17135656 17136257 R-194 33.056 + 17135656 17136257 0,191,255
chr17 56053810 56054124 R-195 33.056 + 56053810 56054124 0,191,255
chr1 411 707 R-196 33.056 + 411 707 0,191,255
chr7 21415004 21415272 R-197 33.0053 + 21415004 21415272 0,191,255
chr8 25743831 25744441 R-198 32.9545 + 25743831 25744441 0,191,255
chr7 109112035 109112336 R-199 32.9037 + 109112035 109112336 0,191,255
chr3 130861815 130862083 R-200 32.9037 + 130861815 130862083 0,191,255
chr2 100190467 100190769 R-201 32.8021 + 100190467 100190769 0,191,255
chr2 22218019 22218372 R-202 32.8021 + 22218019 22218372 0,191,255
chr19 2426381 2426793 R-203 32.8021 + 2426381 2426793 0,191,255
chr16 31588344 31589115 R-204 32.8021 + 31588344 31589115 0,191,255
chr20 29285191 29285461 R-205 32.7514 + 29285191 29285461 0,191,255
chr1 36503821 36504102 R-206 32.7514 + 36503821 36504102 0,191,255
chr10 116289677 116290024 R-207 32.7006 + 116289677 116290024 0,191,255
chr5 86840631 86841561 R-208 32.599 + 86840631 86841561 0,191,255
chr17 77797273 77797544 R-209 32.5483 + 77797273 77797544 0,191,255
chr13 83692946 83694106 R-211 32.2944 + 83692946 83694106 0,191,255
chr8 48116324 48116979 R-212 32.1928 + 48116324 48116979 0,191,255
chr3 134055826 134057090 R-213 32.1928 + 134055826 134057090 0,191,255
chr2 3031183 3031460 R-214 32.142 + 3031183 3031460 0,191,255
chrX 77540594 77541789 R-215 32.0913 + 77540594 77541789 0,191,255
chrX 125334254 125334707 R-216 32.0405 + 125334254 125334707 0,191,255
chr6 154370666 154371942 R-218 32.0405 + 154370666 154371942 0,191,255
chr15 82189336 82189725 R-219 31.9897 + 82189336 82189725 0,191,255
chr5 173011585 173011922 R-220 31.8882 + 173011585 173011922 0,191,255
chr10 66942858 66944273 R-221 31.8374 + 66942858 66944273 0,191,255
chr12 52894642 52895267 R-222 31.7866 + 52894642 52895267 0,191,255
chr1 161875795 161876112 R-223 31.7358 + 161875795 161876112 0,191,255
chr6 87344741 87346886 R-224 31.685 + 87344741 87346886 0,191,255
chr3 37554250 37555322 R-225 31.685 + 37554250 37555322 0,191,255
chr19 868398 869129 R-226 31.685 + 868398 869129 0,191,255
chr7 45585565 45585940 R-227 31.6343 + 45585565 45585940 0,191,255
chr5 118807641 118808358 R-228 31.5835 + 118807641 118808358 0,191,255
chr1 196341788 196342065 R-229 31.5327 + 196341788 196342065 0,191,255
chr9 111878816 111879157 R-230 31.4312 + 111878816 111879157 0,191,255
chr20 11812685 11813688 R-231 31.3804 + 11812685 11813688 0,191,255
chr9 135315076 135316160 R-232 31.2788 + 135315076 135316160 0,191,255
chr2 122123124 122124365 R-233 31.2788 + 122123124 122124365 0,191,255
chr1 166388567 166388994 R-234 31.2788 + 166388567 166388994 0,191,255
chr7 25571998 25572375 R-235 31.1773 + 25571998 25572375 0,191,255
chr10 109562679 109563082 R-237 31.1773 + 109562679 109563082 0,191,255
chr7 5538024 5538596 R-238 31.1265 + 5538024 5538596 0,191,255
chr17 65316525 65316930 R-239 31.0757 + 65316525 65316930 0,191,255
chr5 71019664 71021710 R-240 31.0249 + 71019664 71021710 0,191,255
chr18 30751860 30752218 R-241 31.0249 + 30751860 30752218 0,191,255
chr15 85362713 85362995 R-242 30.9234 + 85362713 85362995 0,191,255
chr2 26109841 26110944 R-243 30.8726 + 26109841 26110944 0,191,255
chr8 26069634 26070347 R-245 30.7711 + 26069634 26070347 0,191,255
chr20 12222534 12222990 R-246 30.7711 + 12222534 12222990 0,191,255
chrX 86446478 86446761 R-247 30.7203 + 86446478 86446761 0,191,255
chr14 54990518 54991355 R-248 30.6695 + 54990518 54991355 0,191,255
chr7 4836091 4836719 R-249 30.6187 + 4836091 4836719 0,191,255
chr6 65863643 65864025 R-250 30.6187 + 65863643 65864025 0,191,255
chr6 151141453 151141756 R-251 30.5172 + 151141453 151141756 0,191,255
chr2 42890838 42891667 R-252 30.5172 + 42890838 42891667 0,191,255
chr3 162481388 162481948 R-254 30.4664 + 162481388 162481948 0,191,255
chr2 224111441 224111916 R-255 30.4664 + 224111441 224111916 0,191,255
chr18 32233743 32234210 R-256 30.4664 + 32233743 32234210 0,191,255
chr4 145977282 145977916 R-259 30.3141 + 145977282 145977916 0,191,255
chr2 199257334 199258110 R-260 30.2125 + 199257334 199258110 0,191,255
chr2 190003292 190003959 R-261 30.1617 + 190003292 190003959 0,191,255
chr2 188799403 188799811 R-262 30.1617 + 188799403 188799811 0,191,255
track name=ChIP_filtered_peaks description=ChIP_filtered_peaks itemRgb="On" priority=95 visibility=1
chr8 31478353 31478357 P-1-1 125.42 + 31478353 31478357 178,34,34
chr6 62370932 62370936 P-2-1 94.9536 + 62370932 62370936 178,34,34
chr1 63225061 63225065 P-5-1 76.166 + 63225061 63225065 178,34,34
chr7 6866099 6866103 P-6-1 75.1504 + 6866099 6866103 178,34,34
chr14 76489049 76489053 P-7-1 75.1504 + 76489049 76489053 178,34,34
chr6 119785578 119785582 P-8-1 73.1193 + 119785578 119785582 178,34,34
chrX 88059786 88059790 P-9-1 70.0727 + 88059786 88059790 178,34,34
chr12 98655184 98655188 P-10-1 69.5649 + 98655184 98655188 178,34,34
chr2 57136531 57136535 P-11-1 69.0572 + 57136531 57136535 178,34,34
chr1 114411231 114411235 P-12-1 69.0572 + 114411231 114411235 178,34,34
chr21 9803869 9803873 P-14-1 65.5027 + 9803869 9803873 178,34,34
chrX 129604180 129604184 P-15-1 64.995 + 129604180 129604184 178,34,34
chr3 190317017 190317021 P-16-1 63.4716 + 190317017 190317021 178,34,34
chr5 88985344 88985348 P-18-1 59.9172 + 88985344 88985348 178,34,34
chr21 27679909 27679913 P-19-1 59.9172 + 27679909 27679913 178,34,34
chr6 112213907 112213911 P-21-1 59.4095 + 112213907 112213911 178,34,34
chr4 154261700 154261704 P-22-1 59.4095 + 154261700 154261704 178,34,34
chrX 19501605 19501609 P-24-1 58.3939 + 19501605 19501609 178,34,34
chr5 105899847 105899851 P-27-1 57.3784 + 105899847 105899851 178,34,34
chr12 62538478 62538482 P-28-1 57.3784 + 62538478 62538482 178,34,34
chr15 69526677 69526681 P-29-1 56.3628 + 69526677 69526681 178,34,34
chr9 106909279 106909283 P-31-1 55.8551 + 106909279 106909283 178,34,34
chr13 87449730 87449734 P-32-1 55.8551 + 87449730 87449734 178,34,34
chr2 25484435 25484439 P-33-1 55.3473 + 25484435 25484439 178,34,34
chr18 29076139 29076143 P-34-1 54.8395 + 29076139 29076143 178,34,34
chr5 24689047 24689051 P-35-1 54.3317 + 24689047 24689051 178,34,34
chr3 49749035 49749039 P-36-1 54.3317 + 49749035 49749039 178,34,34
chr22 23982401 23982405 P-38-1 54.3317 + 23982401 23982405 178,34,34
chrX 76789023 76789027 P-39-1 53.824 + 76789023 76789027 178,34,34
chr2 35598889 35598893 P-40-1 53.824 + 35598889 35598893 178,34,34
chr13 97263559 97263563 P-42-1 53.3162 + 97263559 97263563 178,34,34
chr5 70944152 70944156 P-43-1 52.8084 + 70944152 70944156 178,34,34
chr20 1041507 1041511 P-45-1 51.2851 + 1041507 1041511 178,34,34
chr5 78909653 78909657 P-46-1 50.7265 + 78909653 78909657 178,34,34
chr6 160537752 160537756 P-47-1 50.0664 + 160537752 160537756 178,34,34
chr22 26937899 26937903 P-49-1 49.3048 + 26937899 26937903 178,34,34
chr11 59817891 59817895 P-50-1 49.254 + 59817891 59817895 178,34,34
chr3 113396296 113396300 P-51-1 49.2032 + 113396296 113396300 178,34,34
chr5 30273889 30273893 P-56-1 48.34 + 30273889 30273893 178,34,34
chrX 90530595 90530599 P-57-1 47.7815 + 90530595 90530599 178,34,34
chr2 42214175 42214179 P-59-1 46.8675 + 42214175 42214179 178,34,34
chrX 3755188 3755192 P-60-1 46.8167 + 3755188 3755192 178,34,34
chrX 105316484 105316488 P-61-1 46.7151 + 105316484 105316488 178,34,34
chrX 46263199 46263203 P-62-1 46.3597 + 46263199 46263203 178,34,34
chr7 66666646 66666650 P-63-1 45.9535 + 66666646 66666650 178,34,34
chr15 96460123 96460127 P-65-1 45.598 + 96460123 96460127 178,34,34
chr13 99218146 99218150 P-66-1 45.598 + 99218146 99218150 178,34,34
chr16 45047423 45047427 P-67-1 45.5473 + 45047423 45047427 178,34,34
chr12 23483702 23483706 P-68-1 34.427 + 23483702 23483706 178,34,34
chr12 23483949 23483953 P-68-2 37.4737 + 23483949 23483953 178,34,34
chr12 23484221 23484225 P-68-3 45.2934 + 23484221 23484225 178,34,34
chr16 44960657 44960661 P-69-1 45.141 + 44960657 44960661 178,34,34
chr9 9823962 9823966 P-70-1 45.0903 + 9823962 9823966 178,34,34
chr17 42576261 42576265 P-71-1 45.0903 + 42576261 42576265 178,34,34
chr2 150602443 150602447 P-73-1 44.5317 + 150602443 150602447 178,34,34
chr13 64528601 64528605 P-75-1 44.1255 + 64528601 64528605 178,34,34
chrX 137761123 137761127 P-76-1 43.6685 + 137761123 137761127 178,34,34
chrX 116215460 116215464 P-78-1 43.3638 + 116215460 116215464 178,34,34
chr7 125155613 125155617 P-79-1 43.3638 + 125155613 125155617 178,34,34
chr13 76329632 76329636 P-80-1 43.2623 + 76329632 76329636 178,34,34
chr21 17603155 17603159 P-81-1 42.9068 + 17603155 17603159 178,34,34
chr3 159381209 159381213 P-82-1 42.6022 + 159381209 159381213 178,34,34
chr2 31565887 31565891 P-83-1 42.4498 + 31565887 31565891 178,34,34
chr7 145304533 145304537 P-84-1 42.2467 + 145304533 145304537 178,34,34
chrX 154238460 154238464 P-85-1 41.9928 + 154238460 154238464 178,34,34
chr10 128272140 128272144 P-86-1 41.8405 + 128272140 128272144 178,34,34
chr10 61297178 61297182 P-87-1 41.8405 + 61297178 61297182 178,34,34
chr20 32354411 32354415 P-88-1 41.6374 + 32354411 32354415 178,34,34
chr20 29286214 29286218 P-89-1 41.3835 + 29286214 29286218 178,34,34
chr10 127574182 127574186 P-90-1 41.282 + 127574182 127574186 178,34,34
chr21 9877125 9877129 P-91-1 41.0789 + 9877125 9877129 178,34,34
chrX 115803651 115803655 P-92-1 41.0281 + 115803651 115803655 178,34,34
chr17 38794098 38794102 P-93-1 40.9265 + 38794098 38794102 178,34,34
chr6 154370313 154370317 P-94-1 40.8757 + 154370313 154370317 178,34,34
chr1 234064436 234064440 P-95-1 40.6219 + 234064436 234064440 178,34,34
chr19 16656818 16656822 P-96-1 40.5711 + 16656818 16656822 178,34,34
chr6 33425553 33425557 P-97-1 40.4187 + 33425553 33425557 178,34,34
chr5 52298304 52298308 P-98-1 40.1649 + 52298304 52298308 178,34,34
chr1 223261266 223261270 P-99-1 40.1141 + 223261266 223261270 178,34,34
chr1 160034160 160034164 P-102-1 40.0125 + 160034160 160034164 178,34,34
chr7 114595725 114595729 P-104-1 39.7079 + 114595725 114595729 178,34,34
chrX 142847542 142847546 P-105-1 39.6063 + 142847542 142847546 178,34,34
chr15 64838875 64838879 P-107-1 39.5555 + 64838875 64838879 178,34,34
chr4 65219644 65219648 P-109-1 39.454 + 65219644 65219648 178,34,34
chr12 121236010 121236014 P-110-1 39.3524 + 121236010 121236014 178,34,34
chr17 72051823 72051827 P-111-1 39.3016 + 72051823 72051827 178,34,34
chr15 37862319 37862323 P-112-1 39.3016 + 37862319 37862323 178,34,34
chr11 96881895 96881899 P-113-1 39.3016 + 96881895 96881899 178,34,34
chrX 63352605 63352609 P-114-1 39.1493 + 63352605 63352609 178,34,34
chr1 239806594 239806598 P-115-1 39.0985 + 239806594 239806598 178,34,34
chr8 43557234 43557238 P-116-1 39.0478 + 43557234 43557238 178,34,34
chr1 93406129 93406133 P-117-1 39.0478 + 93406129 93406133 178,34,34
chr6 74681637 74681641 P-118-1 38.997 + 74681637 74681641 178,34,34
chr3 98715024 98715028 P-119-1 38.9462 + 98715024 98715028 178,34,34
chr2 78586690 78586694 P-120-1 38.8954 + 78586690 78586694 178,34,34
chr2 150083121 150083125 P-121-1 38.8446 + 150083121 150083125 178,34,34
chr18 20090789 20090793 P-122-1 38.8446 + 20090789 20090793 178,34,34
chrX 103043317 103043321 P-123-1 38.7431 + 103043317 103043321 178,34,34
chr4 81315861 81315865 P-124-1 38.6923 + 81315861 81315865 178,34,34
chr3 37446840 37446844 P-125-1 38.4892 + 37446840 37446844 178,34,34
chr11 107556560 107556564 P-126-1 38.4892 + 107556560 107556564 178,34,34
chr4 23136592 23136596 P-128-1 38.1338 + 23136592 23136596 178,34,34
chr8 41110077 41110081 P-129-1 37.9814 + 41110077 41110081 178,34,34
chr2 242748147 242748151 P-131-1 37.5752 + 242748147 242748151 178,34,34
chr5 36120834 36120838 P-133-1 37.4229 + 36120834 36120838 178,34,34
chrX 78643640 78643644 P-134-1 37.169 + 78643640 78643644 178,34,34
chrX 141896395 141896399 P-135-1 37.1182 + 141896395 141896399 178,34,34
chr11 59819822 59819826 P-137-1 36.8136 + 59819822 59819826 178,34,34
chr6 131549744 131549748 P-138-1 36.6612 + 131549744 131549748 178,34,34
chr5 43133846 43133850 P-139-1 36.6612 + 43133846 43133850 178,34,34
chrX 23388732 23388736 P-140-1 36.6104 + 23388732 23388736 178,34,34
chr7 94838166 94838170 P-142-1 33.6654 + 94838166 94838170 178,34,34
chr7 94838729 94838733 P-142-2 36.4581 + 94838729 94838733 178,34,34
chr20 2600617 2600621 P-143-1 36.3058 + 2600617 2600621 178,34,34
chr18 18603110 18603114 P-144-1 36.3058 + 18603110 18603114 178,34,34
chr1 232532122 232532126 P-146-1 36.1027 + 232532122 232532126 178,34,34
chr4 9585387 9585391 P-147-1 36.0519 + 9585387 9585391 178,34,34
chr2 35597447 35597451 P-148-1 36.0519 + 35597447 35597451 178,34,34
chrX 75840980 75840984 P-149-1 35.8996 + 75840980 75840984 178,34,34
chr7 127448853 127448857 P-150-1 35.8996 + 127448853 127448857 178,34,34
chr9 32344494 32344498 P-151-1 35.8488 + 32344494 32344498 178,34,34
chr8 82978219 82978223 P-152-1 35.8488 + 82978219 82978223 178,34,34
chr22 21546735 21546739 P-153-1 35.7472 + 21546735 21546739 178,34,34
chr10 66687897 66687901 P-154-1 35.6965 + 66687897 66687901 178,34,34
chr2 3384169 3384173 P-155-1 35.5949 + 3384169 3384173 178,34,34
chr2 53101020 53101024 P-156-1 35.4426 + 53101020 53101024 178,34,34
chr2 132746362 132746366 P-157-1 35.3918 + 132746362 132746366 178,34,34
chr2 38831989 38831993 P-158-1 35.3918 + 38831989 38831993 178,34,34
chr17 77311359 77311363 P-159-1 35.3918 + 77311359 77311363 178,34,34
chr21 9813329 9813333 P-160-1 35.341 + 9813329 9813333 178,34,34
chr7 147349024 147349028 P-161-1 35.2902 + 147349024 147349028 178,34,34
chr2 27814407 27814411 P-162-1 35.2902 + 27814407 27814411 178,34,34
chrX 108266283 108266287 P-163-1 35.0871 + 108266283 108266287 178,34,34
chr11 23464156 23464160 P-164-1 35.0871 + 23464156 23464160 178,34,34
chr7 2409378 2409382 P-165-1 34.884 + 2409378 2409382 178,34,34
chr6 47190454 47190458 P-167-1 34.8332 + 47190454 47190458 178,34,34
chr1 43647972 43647976 P-168-1 34.7825 + 43647972 43647976 178,34,34
chr11 104337959 104337963 P-169-1 34.6809 + 104337959 104337963 178,34,34
chr2 47257038 47257042 P-170-1 34.6301 + 47257038 47257042 178,34,34
chr12 36864829 36864833 P-171-1 34.5794 + 36864829 36864833 178,34,34
chrX 112330954 112330958 P-172-1 34.2747 + 112330954 112330958 178,34,34
chr21 40034630 40034634 P-173-1 34.2239 + 40034630 40034634 178,34,34
chr1 112810428 112810432 P-174-1 34.2239 + 112810428 112810432 178,34,34
chr7 82058921 82058925 P-175-1 34.1731 + 82058921 82058925 178,34,34
chrX 117316679 117316683 P-176-1 34.1224 + 117316679 117316683 178,34,34
chr2 30947964 30947968 P-177-1 34.1224 + 30947964 30947968 178,34,34
chr18 45272890 45272894 P-178-1 34.0716 + 45272890 45272894 178,34,34
chr8 138909206 138909210 P-179-1 34.0208 + 138909206 138909210 178,34,34
chr12 116577589 116577593 P-180-1 33.9192 + 116577589 116577593 178,34,34
chr21 9806580 9806584 P-182-1 33.8177 + 9806580 9806584 178,34,34
chr18 75109712 75109716 P-184-1 33.7669 + 75109712 75109716 178,34,34
chr5 26246235 26246239 P-185-1 33.6654 + 26246235 26246239 178,34,34
chr3 168412985 168412989 P-186-1 33.5638 + 168412985 168412989 178,34,34
chr4 146171661 146171665 P-187-1 33.513 + 146171661 146171665 178,34,34
chr5 90475309 90475313 P-188-1 33.3607 + 90475309 90475313 178,34,34
chr17 76934852 76934856 P-190-1 33.2591 + 76934852 76934856 178,34,34
chr17 53023315 53023319 P-191-1 33.2591 + 53023315 53023319 178,34,34
chr3 29305787 29305791 P-192-1 33.1068 + 29305787 29305791 178,34,34
chrX 154073421 154073425 P-193-1 33.056 + 154073421 154073425 178,34,34
chrX 17136118 17136122 P-194-1 33.056 + 17136118 17136122 178,34,34
chr17 56053968 56053972 P-195-1 33.056 + 56053968 56053972 178,34,34
chr1 563 567 P-196-1 33.056 + 563 567 178,34,34
chr7 21415135 21415139 P-197-1 33.0053 + 21415135 21415139 178,34,34
chr8 25744058 25744062 P-198-1 32.9545 + 25744058 25744062 178,34,34
chr7 109112174 109112178 P-199-1 32.9037 + 109112174 109112178 178,34,34
chr3 130861947 130861951 P-200-1 32.9037 + 130861947 130861951 178,34,34
chr2 100190606 100190610 P-201-1 32.8021 + 100190606 100190610 178,34,34
chr2 22218177 22218181 P-202-1 32.8021 + 22218177 22218181 178,34,34
chr19 2426534 2426538 P-203-1 32.8021 + 2426534 2426538 178,34,34
chr16 31588504 31588508 P-204-1 32.8021 + 31588504 31588508 178,34,34
chr20 29285324 29285328 P-205-1 32.7514 + 29285324 29285328 178,34,34
chr1 36503965 36503969 P-206-1 32.7514 + 36503965 36503969 178,34,34
chr10 116289821 116289825 P-207-1 32.7006 + 116289821 116289825 178,34,34
chr5 86841193 86841197 P-208-1 32.599 + 86841193 86841197 178,34,34
chr17 77797406 77797410 P-209-1 32.5483 + 77797406 77797410 178,34,34
chr13 83693433 83693437 P-211-1 32.2944 + 83693433 83693437 178,34,34
chr8 48116466 48116470 P-212-1 32.1928 + 48116466 48116470 178,34,34
chr3 134056863 134056867 P-213-1 32.1928 + 134056863 134056867 178,34,34
chr2 3031317 3031321 P-214-1 32.142 + 3031317 3031321 178,34,34
chrX 77541421 77541425 P-215-1 32.0913 + 77541421 77541425 178,34,34
chrX 125334424 125334428 P-216-1 32.0405 + 125334424 125334428 178,34,34
chr6 154371472 154371476 P-218-1 32.0405 + 154371472 154371476 178,34,34
chr15 82189556 82189560 P-219-1 31.9897 + 82189556 82189560 178,34,34
chr5 173011745 173011749 P-220-1 31.8882 + 173011745 173011749 178,34,34
chr10 66943605 66943609 P-221-1 31.8374 + 66943605 66943609 178,34,34
chr12 52894897 52894901 P-222-1 31.7866 + 52894897 52894901 178,34,34
chr1 161875966 161875970 P-223-1 31.7358 + 161875966 161875970 178,34,34
chr6 87346741 87346745 P-224-1 31.685 + 87346741 87346745 178,34,34
chr3 37554797 37554801 P-225-1 31.685 + 37554797 37554801 178,34,34
chr19 868783 868787 P-226-1 31.685 + 868783 868787 178,34,34
chr7 45585777 45585781 P-227-1 31.6343 + 45585777 45585781 178,34,34
chr5 118808160 118808164 P-228-1 31.5835 + 118808160 118808164 178,34,34
chr1 196341924 196341928 P-229-1 31.5327 + 196341924 196341928 178,34,34
chr9 111878950 111878954 P-230-1 31.4312 + 111878950 111878954 178,34,34
chr20 11813547 11813551 P-231-1 31.3804 + 11813547 11813551 178,34,34
chr9 135315295 135315299 P-232-1 31.2788 + 135315295 135315299 178,34,34
chr2 122124143 122124147 P-233-1 31.2788 + 122124143 122124147 178,34,34
chr1 166388704 166388708 P-234-1 31.2788 + 166388704 166388708 178,34,34
chr7 25572225 25572229 P-235-1 31.1773 + 25572225 25572229 178,34,34
chr10 109562845 109562849 P-237-1 31.1773 + 109562845 109562849 178,34,34
chr7 5538230 5538234 P-238-1 31.1265 + 5538230 5538234 178,34,34
chr17 65316779 65316783 P-239-1 31.0757 + 65316779 65316783 178,34,34
chr5 71021398 71021402 P-240-1 31.0249 + 71021398 71021402 178,34,34
chr18 30752004 30752008 P-241-1 31.0249 + 30752004 30752008 178,34,34
chr15 85362853 85362857 P-242-1 30.9234 + 85362853 85362857 178,34,34
chr2 26110406 26110410 P-243-1 30.8726 + 26110406 26110410 178,34,34
chr8 26069829 26069833 P-245-1 30.7711 + 26069829 26069833 178,34,34
chr20 12222786 12222790 P-246-1 30.7711 + 12222786 12222790 178,34,34
chrX 86446615 86446619 P-247-1 30.7203 + 86446615 86446619 178,34,34
chr14 54990701 54990705 P-248-1 30.6695 + 54990701 54990705 178,34,34
chr7 4836574 4836578 P-249-1 30.6187 + 4836574 4836578 178,34,34
chr6 65863846 65863850 P-250-1 30.6187 + 65863846 65863850 178,34,34
chr6 151141582 151141586 P-251-1 30.5172 + 151141582 151141586 178,34,34
chr2 42891463 42891467 P-252-1 30.5172 + 42891463 42891467 178,34,34
chr3 162481676 162481680 P-254-1 30.4664 + 162481676 162481680 178,34,34
chr2 224111741 224111745 P-255-1 30.4664 + 224111741 224111745 178,34,34
chr18 32233945 32233949 P-256-1 30.4664 + 32233945 32233949 178,34,34
chr4 145977566 145977570 P-259-1 30.3141 + 145977566 145977570 178,34,34
chr2 199257885 199257889 P-260-1 30.2125 + 199257885 199257889 178,34,34
chr2 190003803 190003807 P-261-1 30.1617 + 190003803 190003807 178,34,34
chr2 188799669 188799673 P-262-1 30.1617 + 188799669 188799673 178,34,34
