# Supplementary material for: SFRS7-Mediated Splicing of Tau Exon 10 Is Directly Regulated by STOX1A in Glial Cells
Source: PLoS One. 2011 Jul 6;6(7):e21994. doi: 10.1371/journal.pone.0021994 (PMC3130792; doi:10.1371/journal.pone.0021994)
Supplement: Dataset S2 — Regions (BED file, Dataset S1) of functional importance generated by CEAS as RefSeq genes. Can be opened in Microsoft Excell. (XLSX) [file pone.0021994.s002.xlsx]

## Sheet: ChIP_calls.filtered__S8_vs_S4
NM_004185	chr1	112811562	112865431
NM_005119	chr1	36462603	36543544
NM_001012961	chr1	43628142	43645152
NM_016040	chr1	93389996	93418834
NM_007348	chr1	160002707	160195476
NM_000081	chr1	233890968	234096843
NM_003679	chr1	239762302	239825567
NM_016030	chr2	3362452	3462349
NM_021907	chr2	25453615	25750007
NM_033147	chr2	25453615	25750007
NM_033148	chr2	25453615	25750007
NM_183360	chr2	25453615	25750007
NM_183361	chr2	25453615	25750007
NM_001031684	chr2	38824246	38832140
NM_001743	chr2	47240808	47257154
NM_016131	chr2	26110477	26213782
NM_001142273	chr2	121811823	122123522
NM_001142274	chr2	121811823	122123522
NM_015282	chr2	121811823	122123522
NM_014483	chr3	29297946	30007813
NM_001003792	chr3	29297946	30021624
NM_001003793	chr3	29297946	30021624
NM_178339	chr3	37415971	37451992
NM_002207	chr3	37468816	37836285
NM_153273	chr3	49736731	49798977
NM_001006115	chr3	49736731	49798977
NM_001080448	chr3	98016114	98950476
NM_173655	chr3	98641179	98850111
NM_183061	chr3	113342441	113495764
NM_001128224	chr3	130849324	131095093
NM_001017395	chr3	130849324	131095093
NM_015008	chr3	130849324	130890190
NM_016625	chr3	159310585	159745270
NM_020041	chr4	9436945	9632212
NM_001001290	chr4	9436945	9650970
NM_014885	chr4	146135759	146238818
NM_022132	chr5	70918870	70990286
NM_032119	chr5	89890372	90495789
NM_002037	chr6	112089177	112301320
NM_016377	chr6	131508153	131646366
NM_001029884	chr6	150962691	151206492
NM_001101	chr7	5533304	5536758
NM_018641	chr7	2409784	2440742
NM_018059	chr7	4805265	4889861
NM_021116	chr7	45580649	45729239
NM_000940	chr7	94827119	94863623
NM_014390	chr7	127079437	127519895
NM_014141	chr7	145444385	147749019
NM_130391	chr9	8304245	10602509
NM_130392	chr9	8304245	10602509
NM_001040712	chr9	8304245	10602509
NM_002839	chr9	8304245	10602509
NM_130393	chr9	8304245	10602509
NM_147150	chr9	111582397	111974612
NM_007203	chr9	111582409	111974612
NM_001004065	chr9	111850796	111974612
NM_139025	chr9	135276940	135314329
NM_139027	chr9	135276940	135314329
NM_139026	chr9	135276940	135314329
NM_001135775	chr9	135314907	135325730
NM_017586	chr9	135314907	135325730
NM_145235	chr10	127575097	127688151
NM_005436	chr10	61218526	61336824
NM_002313	chr10	116180858	116408048
NM_001003408	chr10	116180858	116434404
NM_001003407	chr10	116180858	116434404
NM_148975	chr11	59804714	59833021
NM_024021	chr11	59806661	59833021
NM_001225	chr11	104318803	104344535
NM_002519	chr11	107533327	107598575
NM_020762	chr12	62524807	62823829
NM_152788	chr12	97653201	98902563
NM_173598	chr12	116375199	116890411
NM_152759	chr12	121218218	121253971
NM_001098519	chr12	121233619	121253971
NM_206808	chr13	99056936	99342825
NM_005585	chr15	64781687	64861380
NM_024817	chr15	69220841	69862776
NM_207517	chr15	82113841	82499597
NM_152597	chr15	37679523	37862331
NM_152336	chr15	84486245	85373287
NM_001114091	chr17	42550309	42621664
NM_001256	chr17	42550309	42621664
NM_138962	chr17	52688929	53112298
NM_170721	chr17	52689372	53065543
NM_003620	chr17	56032335	56096818
NM_001077620	chr17	72047766	72052047
NM_001893	chr17	77795528	77824862
NM_139062	chr17	77795528	77824862
NM_080597	chr18	19996008	20231788
NM_018030	chr18	19996008	20106194
NM_001105528	chr18	28771363	29274043
NM_198995	chr18	28771363	29274683
NM_000985	chr18	45268853	45272904
NM_001035006	chr18	45268853	45272904
NM_025135	chr18	32131699	32614016
NM_001089592	chr18	45268853	45271954
NM_198531	chr18	74930384	75239270
NM_032551	chr19	868341	872015
NM_015675	chr19	2427134	2429257
NM_024074	chr19	16632937	16660816
NM_000687	chr20	32331736	32354784
NM_178578	chr20	1041905	1096426
NM_001024666	chrX	19462003	19727838
NM_031892	chrX	19462003	19815665
NM_001039891	chrX	46243489	46289820
NM_000489	chrX	76647011	76928375
NM_138270	chrX	76647011	76928375
NM_152423	chrX	105307974	105339604
NM_182314	chrX	129585037	129864889
NM_006375	chrX	129585037	129864889
NM_001139502	chrX	137541401	137777383
NM_001139498	chrX	137541401	138114851
NM_001139500	chrX	137541401	138114851
NM_001139501	chrX	137541401	138114851
